# Supplementary material for: Genome-wide characterization of PEBP gene family in Perilla frutescens and PfFT1 promotes flowering time in Arabidopsis thaliana
Source: Front Plant Sci. 2022 Nov 18;13:1026696. doi: 10.3389/fpls.2022.1026696 (PMC9716100; doi:10.3389/fpls.2022.1026696)
Supplement: Supplementary file 2 [file Table_1.xls]

## Sheet: Sheet1
Supplementary Table S1 List of primer sequences in this study.
Primer name	GeneBank accession no.	Primer sequences(5'–3')	Application
PfFT1-F	KAH6801622.1	ATGCCAAGAGATAGGGACC	Amplifing the full cDNA
PfFT1-R		TCACCGTCTTCTCCCGC	Amplifing the full cDNA
PfFT1-IF-F		GGGACTCTTGACCATGGTAGATCTGCCAAGAGATAGGGACCCTCTAG	Vector construction
PfFT1-IF-R		ACAGGACGTAAACTAGTCAGATCTCGTCTTCTCCCGCCGGTGCCACTC	Vector construction
MI-F		TTTCATTTGGAGAGAACACGGGGGA	Molecular identification
MI-R		CGCTGATCAATTCCACAGTTTTCGC	Molecular identification
PfFT1-qF	KAH6801622.1	CCGCTTCGTTTTCGTGCTTTTCCG	RT-qPCR
PfFT1-qR		CTCTCTCTGGCAGTTATAATAAACG	RT-qPCR
AtFT-F	AT1G65480.1	GAGACCCTCTTATAGTAAGCAGAG	RT-qPCR
AtFT-R		GGAACATCTGGATCCACCATAAC	RT-qPCR
AtLFY-F	AT5G61850.1	AGGTAGTGGTTTGGGGACAGAGAGA	RT-qPCR
AtLFY-R		AGGCAGTGGAGAGCGTAACAGTGAA	RT-qPCR
AtSOC1-F	AT2G45660.1	CTCTCAGTGCTTTGTGATGCT	RT-qPCR
AtSOC1-R		CGATTGAGCATGTTCCTATGCC	RT-qPCR
AtAP1-F	AT1G69120.1	ATGCTGAAGTTGCTCTTGTTGT	RT-qPCR
AtAP1-R		GCTCAATCTTAGCCTTAAGCCT	RT-qPCR
AtFUL-F	AT5G60910.1	CTGCGCTCCAGAAGAAGGAT	RT-qPCR
AtFUL-R		TCTCTGGAGGAGGTTACGCA	RT-qPCR
PfACTIN7-F	KAH6789157.1	AGACCTTCAATGTGCCAGCCA	Perilla internal control gene
PfACTIN7-R		CACGACCAGCAAGATCCAACC	Perilla internal control gene
AtACTIN8-F	AT1G49240.1	GGTAACATTGTGCTCAGTGGTGG	Arabidopsis internal control gene
AtACTIN8-R		CACGACCTTAATCTTCATGCTGC	Arabidopsis internal control gene
