# Supplementary material for: Genome-wide characterization of PEBP gene family in Perilla frutescens and PfFT1 promotes flowering time in Arabidopsis thaliana
Source: Front Plant Sci. 2022 Nov 18;13:1026696. doi: 10.3389/fpls.2022.1026696 (PMC9716100; doi:10.3389/fpls.2022.1026696)
Supplement: Supplementary file 3 [file Table_2.xls]

## Sheet: Sheet1
Supplementary Table S2 Complete list of PEBP family genes identified in the P. frutescens genome.
Gene name	GeneBank accession no.	Genomic location	Sequence length			Sequences	Mw	pI	GRAVY	Subcellular localization
			DNA(bp)	cDNA(bp)	Protein(aa)
PfFT1	KAH6801622.1	chr17_00360819_00363721:+	2902	525	174	MPRDRDPLVVGRVVGDVLDPFTRSIGLRVVYGNREVTNGCEFRPSQIVNQPRVEVGGDDLRTFFTLVMVDPDAPSPSDPNLREYLHWLVTDIPATTGATFGQEIVCYESPRPSMGIHRFVFVLFRQLGRQTVYAPGWRQNFNTRDFAELYNLGSPVAAVYYNCQRESGTGGRRR	19699.3	7.74	-0.364	Nucleus
PfFT2	KAH6804837.1	chr15_00224309_00227263:+	2954	525	174	MPRDRDPLVVGRVVGDVLDPFTRSIGLRVVYGNREVTNGCEFRPSQIVNQPRVEVGGDDLRTFFTLVMVDPDAPSPSDPNLREYLHWLVTDIPATTGATFGQEIVCYESPRPSMGIHRFVFVLFRQLGRQTVYAPGWRQNFNTRDFAELYNLGSPVAAVYYNCQRESGTGGRRR	19699.3	7.74	-0.364	Nucleus
PfTFL1-1	KAH6798872.1	chr18_12137603_12138595:-	992	522	173	MARTPESLIVGRVIEDVLENFSPSVSMIVSYNNRQVCNGSEFFPSAVSIAPRVLIQGGDMRTFYTLLMTDPDVPGPSDPYLREHLHWIVTDIPGTTDATFGQEVVSYERPRPNIGIHRFVLVLFQQRGRQTLNNLPTSRNYFNTRRFAADNNLALPVAAVFFNAQRETAARRR	19585.2	9.02	-0.246	Cytoplasm
PfTFL1-2	KAH6802750.1	chr17_39734155_39735064:-	909	528	175	MARMSEPLIVGRVIGDVLERFTPTTKISVSYGSKQVYNGHEFYPSAVAANPRVHIEGGGDMRTFFTLVMTDPDVPGPSDPYLREHLHWLVTDIPGTTDATFGKEVVSYEMPKPNIGIHRFVFAVFKQKGRQTVKNQLPTSRDHFNTRRFAADNDLGLPVAAVFFNAQRETAARRR	19664.4	9.51	-0.371	Cytoplasm
PfTFL1-3	KAH6806113.1	chr15_41906288_41907256:-	968	528	175	MARMSEPLIVGRVIGDVLERFTPTTKISVSYGNKQVYNGHEFYPSAVAANPRVHIEGGGDMRTFFTLVMTDPDVPGPSDPYLREHLHWLVTDIPGTTDATFGKEVVSYEMPKPNIGIHRFVFAVFKQKGRQTVKNQLPTSRDHFNTRRFAADNDLGLPVAAVFFNAQRETAARRR	19691.4	9.51	-0.387	Cytoplasm
PfTFL1-4	KAH6807453.1	chr14_11475355_11476337:-	982	522	173	MARTPESLIVGRVIEDVLENFSPSVSMIVSYGNRQVCNGSEFFPSAVATAPRVLIQGGDMRTFYTLVMTDPDVPGPSDPYLREHLHWIVTDIPGTTDVTFGQEVVSYERPRPNIGIHRFVLVLFQQRGRQTLNNLPTSRNYFNTRRFAADNNLDLPVAAVFFNAQRETAARRR	19558.2	7.97	-0.257	Cytoplasm
PfCEN1	KAH6789785.1	chr02_45112323_45113810:+	1487	531	176	MMSSSSTPLIIGRVIGDVVDNFSATVKMSVTYNSNNHVYNGHELFPSLLTSKPRVHVHGGDMRSFFTLIMTDPDVPGPSDPYLREHLHWIVTDIPGTTDSSFGKEVAEYEMPRPSIGIHRLVFLLFKQKRREGVVFPQSSCRDRFNTRKFADDNDLGLPVAALFFNCQRETAARRR	19929.7	8.64	-0.327	Cytoplasm
PfCEN2	KAH6814724.1	chr11_57578678_57580830:-	2152	450	149	MSVIYQSNKHVYNGHELLPSSLTFKPKVEVHGGDMRTFFTLIMTDPDVPGPSDPYLREHLHWIVTNIPGTTDSSFGREVVSYEMPTPNIGIHRFVFVLYKQKKRLQSVSVPLCRDGFNTTKFADEHELGLPVAAVFFNCQRETAARKRR	17037.5	8.95	-0.357	Cytoplasm
PfMFT1	KAH6773759.1	chr05_49574774_49575760:+	986	531	176	MRRASLDPLVVGRVVGDVLDIFIPTAEMVVRYGGKKISINGGKVKPSSAAERPKLCITGSPNNYYTLVMVDPDAPSPSEPSFREWLQWLVIDIPEGCDASEGKELMEYMGPQPPIGIHRHVFAAFRQQGLMETVKGRPVERGLFNTRHFATENQLGLPVAALYFNSQKQPLGNKKR	19534.6	9.14	-0.31	Cytoplasm and Nucleus
PfMFT2	KAH6790529.1	chr02_60807580_60808503:-	923	531	176	MRRASLDPLVVGRVVGDVLDIFIPTAEMVVRYGGKKISINGGKVKPSSAAERPKLCITGSPNNYYTLVMVDPDAPSPSEPSFREWLQWLVIDIPEGCDASEGKELMEYMGPQPPIGIHRHVFAAFRQQGLMETVKGRPVERGLFNTRHFATENQLGLPVAALYFNSQKQPLGNKKR	19534.6	9.14	-0.31	Cytoplasm and Nucleus
