# Supplementary material for: Genome-wide characterization of PEBP gene family in Perilla frutescens and PfFT1 promotes flowering time in Arabidopsis thaliana
Source: Front Plant Sci. 2022 Nov 18;13:1026696. doi: 10.3389/fpls.2022.1026696 (PMC9716100; doi:10.3389/fpls.2022.1026696)
Supplement: Supplementary file 4 [file Table_3.xls]

## Sheet: Sheet1
Supplementary Table S3 Protein accession numbers of the sequences used in N-J tree.
Gene Name	Database	Accession number
AtFT	TAIR	AT1G65480.1
AtTSF	TAIR	AT4G20370.1
AtTFL1	TAIR	AT5G03840.1
AtBFT	TAIR	AT5G62040.1
AtCEN	TAIR	AT2G27550.1
AtMFT	TAIR	AT1G18100.1
OsFTL1	RGAP	LOC_Os01g11940.1
OsFTL2	RGAP	LOC_Os06g06320.1
OsFTL3	RGAP	LOC_Os06g06300.1
OsFTL4	RGAP	LOC_Os09g33850.1
OsFTL5	RGAP	LOC_Os02g39064.1
OsFTL6	RGAP	LOC_Os04g41130.1
OsFTL7	RGAP	LOC_Os12g13030.1
OsFTL8	RGAP	LOC_Os01g10590.1
OsFTL9	RGAP	LOC_Os01g54490.1
OsFTL10	RGAP	LOC_Os05g44180.1
OsFTL11	RGAP	LOC_Os11g18870.1
OsFTL12	RGAP	LOC_Os06g35940.1
OsFTL13	RGAP	LOC_Os02g13830.1
OsRCN1	RGAP	LOC_Os11g05470.1
OsRCN2	RGAP	LOC_Os02g32950.1
OsRCN3	RGAP	LOC_Os12g05590.1
OsRCN4	RGAP	LOC_Os04g33570.1
OsMFT1	RGAP	LOC_Os06g30370.1
OsMFT2	RGAP	LOC_Os01g02120.1
