# Supplementary material for: Genome-wide characterization of PEBP gene family in Perilla frutescens and PfFT1 promotes flowering time in Arabidopsis thaliana
Source: Front Plant Sci. 2022 Nov 18;13:1026696. doi: 10.3389/fpls.2022.1026696 (PMC9716100; doi:10.3389/fpls.2022.1026696)
Supplement: Supplementary file 5 [file Table_4.xls]

## Sheet: Sheet1
Supplementary Table S4 List of cis-regulatory elements in PfPEBP family genes.
Gene name	Site name	Conservative motifs	Starting position	Matrix score.	Strand	Aligned species	Molecular function
PfFT1	ABRE	ACGTG	774	5	+	Arabidopsis thaliana	Abscisic acid responsiveness
PfFT1	ABRE	AACCCGG	1139	7	+	Arabidopsis thaliana	Abscisic acid responsiveness
PfFT1	ABRE	ACGTG	1233	5	+	Arabidopsis thaliana	Abscisic acid responsiveness
PfFT1	ABRE	ACGTG	1496	5	+	Arabidopsis thaliana	Abscisic acid responsiveness
PfFT1	ACE	GACACGTATG	771	9	-	Petroselinum crispum	Light responsiveness
PfFT1	ARE	AAACCA	499	6	-	Zea mays	Anaerobic induction
PfFT1	ARE	AAACCA	834	6	-	Zea mays	Anaerobic induction
PfFT1	ARE	AAACCA	1271	6	-	Zea mays	Anaerobic induction
PfFT1	AuxRR-core	GGTCCAT	921	7	-	Nicotiana tabacum	Auxin responsiveness
PfFT1	Box 4	ATTAAT	1132	6	-	Petroselinum crispum	Light responsiveness
PfFT1	CAT-box	GCCACT	1145	6	+	Arabidopsis thaliana	Meristem expression
PfFT1	CAT-box	GCCACT	1386	6	-	Arabidopsis thaliana	Meristem expression
PfFT1	CGTCA-motif	CGTCA	400	5	-	Hordeum vulgare	MeJA-responsiveness
PfFT1	chs-CMA1a	TTACTTAA	45	8	+	Daucus carota	Light responsiveness
PfFT1	GARE-motif	TCTGTTG	1955	7	-	Brassica oleracea	Gibberellin responsiveness
PfFT1	GATA-motif	GATAGGG	722	7	-	Pisum sativum	Light responsiveness
PfFT1	GATA-motif	GATAGGG	1367	7	-	Pisum sativum	Light responsiveness
PfFT1	G-box	TACGTG	773	6	+	Arabidopsis thaliana	Light responsiveness
PfFT1	G-box	TAACACGTAG	1231	9	-	Brassica oleracea	Light responsiveness
PfFT1	G-box	TACGTG	1232	6	+	Arabidopsis thaliana	Light responsiveness
PfFT1	G-box	TACGTG	1495	6	+	Arabidopsis thaliana	Light responsiveness
PfFT1	GT1-motif	GGTTAA	546	6	-	Arabidopsis thaliana	light responsive element
PfFT1	GT1-motif	GGTTAAT	1136	7	-	Avena sativa	light responsive element
PfFT1	GT1-motif	GGTTAA	1137	6	-	Arabidopsis thaliana	light responsive element
PfFT1	I-box	GTATAAGGCC	1393	9	-	Larix laricina	Light responsiveness
PfFT1	MBS	CAACTG	563	6	-	Arabidopsis thaliana	Drought inducibility
PfFT1	TCCC-motif	TCTCCCT	887	7	-	Spinacia oleracea	Light responsiveness
PfFT1	TCCC-motif	TCTCCCT	1364	7	+	Spinacia oleracea	Light responsiveness
PfFT1	TGACG-motif	TGACG	400	5	+	Hordeum vulgare	MeJA-responsiveness
PfFT2	ABRE	GACACGTGGC	92	9	-	Triticum aestivum	Abscisic acid responsiveness
PfFT2	ABRE	CACGTG	94	6	+	Arabidopsis thaliana	Abscisic acid responsiveness
PfFT2	ABRE	ACGTG	95	5	+	Arabidopsis thaliana	Abscisic acid responsiveness
PfFT2	ABRE	ACGTG	809	5	+	Arabidopsis thaliana	Abscisic acid responsiveness
PfFT2	ABRE	ACGTG	1239	5	+	Arabidopsis thaliana	Abscisic acid responsiveness
PfFT2	ACE	GACACGTATG	806	9	-	Petroselinum crispum	Light responsiveness
PfFT2	ARE	AAACCA	553	6	-	Zea mays	Anaerobic induction
PfFT2	ARE	AAACCA	1279	6	-	Zea mays	Anaerobic induction
PfFT2	AuxRR-core	GGTCCAT	933	7	-	Nicotiana tabacum	Auxin responsiveness
PfFT2	Box 4	ATTAAT	1144	6	-	Petroselinum crispum	Light responsiveness
PfFT2	Box 4	ATTAAT	1317	6	-	Petroselinum crispum	Light responsiveness
PfFT2	CAT-box	GCCACT	177	6	+	Arabidopsis thaliana	Meristem expression
PfFT2	CAT-box	GCCACT	1402	6	-	Arabidopsis thaliana	Meristem expression
PfFT2	GARE-motif	TCTGTTG	1955	7	-	Brassica oleracea	Gibberellin responsiveness
PfFT2	GATA-motif	GATAGGG	1383	7	-	Pisum sativum	Light responsiveness
PfFT2	G-box	ACACGTG(G/t)CACC	89	10.5	-	Lycopersicon esculentum	Light responsiveness
PfFT2	G-box	tgACACGTGGCA	91	11	-	Lycopersicon esculentum	Light responsiveness
PfFT2	G-box	GCCACGTGGA	92	9	+	Arabidopsis thaliana	Light responsiveness
PfFT2	G-box	CACGTG	94	6	+	Arabidopsis thaliana	Light responsiveness
PfFT2	G-box	TACGTG	808	6	+	Arabidopsis thaliana	Light responsiveness
PfFT2	G-box	TAACACGTAG	1237	9	-	Brassica oleracea	Light responsiveness
PfFT2	G-box	TACGTG	1238	6	+	Arabidopsis thaliana	Light responsiveness
PfFT2	G-Box	CACGTG	94	6	+	Pisum sativum	Light responsiveness
PfFT2	GT1-motif	GGTTAA	600	6	-	Arabidopsis thaliana	light responsive element
PfFT2	GT1-motif	GGTTAAT	1201	7	-	Avena sativa	light responsive element
PfFT2	GT1-motif	GGTTAA	1202	6	-	Arabidopsis thaliana	light responsive element
PfFT2	L-box	ATCCCACCTAC	728	10	-	Petroselinum crispum	Light responsiveness
PfFT2	MBS	CAACTG	7	6	-	Arabidopsis thaliana	Drought inducibility
PfFT2	Sp1	GGGCGG	1407	6	-	Oryza sativa	Light responsiveness
PfFT2	TCCC-motif	TCTCCCT	1380	7	+	Spinacia oleracea	Light responsiveness
PfFT2	TC-rich repeats	ATTCTCTAAC	54	9	+	Nicotiana tabacum	Defense and stress responsiveness
PfTFL1-1	ABRE	ACGTG	1647	5	+	Arabidopsis thaliana	Abscisic acid responsiveness
PfTFL1-1	ARE	AAACCA	1089	6	-	Zea mays	Anaerobic induction
PfTFL1-1	Box 4	ATTAAT	662	6	+	Petroselinum crispum	Light responsiveness
PfTFL1-1	Box 4	ATTAAT	1436	6	-	Petroselinum crispum	Light responsiveness
PfTFL1-1	Box 4	ATTAAT	1461	6	-	Petroselinum crispum	Light responsiveness
PfTFL1-1	Box 4	ATTAAT	1969	6	-	Petroselinum crispum	Light responsiveness
PfTFL1-1	GA-motif	ATAGATAA	97	8	+	Arabidopsis thaliana	Light responsiveness
PfTFL1-1	GA-motif	ATAGATAA	446	8	-	Arabidopsis thaliana	Light responsiveness
PfTFL1-1	GA-motif	ATAGATAA	530	8	-	Arabidopsis thaliana	Light responsiveness
PfTFL1-1	G-Box	CACGTT	1646	6	-	Pisum sativum	Light responsiveness
PfTFL1-1	G-box	CACGAC	1240	6	-	Zea mays	Light responsiveness
PfTFL1-1	GCN4_motif	TGAGTCA	1264	7	+	Oryza sativa	Endosperm expression
PfTFL1-1	GCN4_motif	TGAGTCA	1299	7	+	Oryza sativa	Endosperm expression
PfTFL1-1	LTR	CCGAAA	972	6	-	Hordeum vulgare	Low-temperature responsiveness
PfTFL1-1	TCA-element	TCAGAAGAGG	885	9	+	Brassica oleracea	Salicylic acid responsiveness
PfTFL1-1	TCA-element	CCATCTTTTT	896	9	-	Nicotiana tabacum	Salicylic acid responsiveness
PfTFL1-1	TCT-motif	TCTTAC	137	6	-	Arabidopsis thaliana	Light responsiveness
PfTFL1-1	TCT-motif	TCTTAC	369	6	+	Arabidopsis thaliana	Light responsiveness
PfTFL1-1	TGA-element	AACGAC	1708	6	+	Brassica oleracea	Auxin responsiveness
PfTFL1-2	ABRE	ACGTG	1107	5	+	Arabidopsis thaliana	Abscisic acid responsiveness
PfTFL1-2	AE-box	AGAAACAA	1704	8	-	Arabidopsis thaliana	Light responsiveness
PfTFL1-2	ARE	AAACCA	1292	6	+	Zea mays	Anaerobic induction
PfTFL1-2	AT1-motif	AATTATTTTTTATT	480	13	-	Solanum tuberosum	Light responsiveness
PfTFL1-2	Box 4	ATTAAT	112	6	+	Petroselinum crispum	Light responsiveness
PfTFL1-2	Box 4	ATTAAT	372	6	+	Petroselinum crispum	Light responsiveness
PfTFL1-2	Box 4	ATTAAT	565	6	+	Petroselinum crispum	Light responsiveness
PfTFL1-2	Box 4	ATTAAT	627	6	+	Petroselinum crispum	Light responsiveness
PfTFL1-2	Box 4	ATTAAT	986	6	+	Petroselinum crispum	Light responsiveness
PfTFL1-2	Box 4	ATTAAT	1162	6	-	Petroselinum crispum	Light responsiveness
PfTFL1-2	Box 4	ATTAAT	1199	6	-	Petroselinum crispum	Light responsiveness
PfTFL1-2	Box 4	ATTAAT	1385	6	-	Petroselinum crispum	Light responsiveness
PfTFL1-2	Box 4	ATTAAT	1643	6	-	Petroselinum crispum	Light responsiveness
PfTFL1-2	Box 4	ATTAAT	1914	6	-	Petroselinum crispum	Light responsiveness
PfTFL1-2	GARE-motif	TCTGTTG	1721	7	+	Brassica oleracea	Gibberellin responsiveness
PfTFL1-2	G-box	CACGAC	619	6	-	Zea mays	Light responsiveness
PfTFL1-2	G-box	TACGTG	1106	6	+	Arabidopsis thaliana	Light responsiveness
PfTFL1-2	GT1-motif	GGTTAA	766	6	-	Arabidopsis thaliana	light responsive element
PfTFL1-2	O2-site	GATGA(C/T)(A/G)TG(A/G)	741	8	-	Zea mays	Zein metabolism regulation
PfTFL1-2	P-box	CCTTTTG	882	7	+	Oryza sativa	Gibberellin responsiveness
PfTFL1-2	RY-element	CATGCATG	661	8	+	Helianthus annuus	Seed-specific regulation
PfTFL1-2	TC-rich repeats	GTTTTCTTAC	32	9	-	Nicotiana tabacum	Defense and stress responsiveness
PfTFL1-2	TC-rich repeats	ATTCTCTAAC	609	9	-	Nicotiana tabacum	Defense and stress responsiveness
PfTFL1-2	TCT-motif	TCTTAC	32	6	-	Arabidopsis thaliana	Light responsiveness
PfTFL1-3	ABRE	CACGTG	563	6	+	Arabidopsis thaliana	Abscisic acid responsiveness
PfTFL1-3	ABRE	ACGTG	564	5	+	Arabidopsis thaliana	Abscisic acid responsiveness
PfTFL1-3	ABRE	ACGTG	720	5	+	Arabidopsis thaliana	Abscisic acid responsiveness
PfTFL1-3	ABRE	ACGTG	1043	5	+	Arabidopsis thaliana	Abscisic acid responsiveness
PfTFL1-3	AE-box	AGAAACAA	1708	8	-	Arabidopsis thaliana	Light responsiveness
PfTFL1-3	ARE	AAACCA	1228	6	+	Zea mays	Anaerobic induction
PfTFL1-3	AT1-motif	AATTATTTTTTATT	497	13	-	Solanum tuberosum	Light responsiveness
PfTFL1-3	Box 4	ATTAAT	12	6	+	Petroselinum crispum	Light responsiveness
PfTFL1-3	Box 4	ATTAAT	93	6	+	Petroselinum crispum	Light responsiveness
PfTFL1-3	Box 4	ATTAAT	97	6	+	Petroselinum crispum	Light responsiveness
PfTFL1-3	Box 4	ATTAAT	188	6	+	Petroselinum crispum	Light responsiveness
PfTFL1-3	Box 4	ATTAAT	192	6	+	Petroselinum crispum	Light responsiveness
PfTFL1-3	Box 4	ATTAAT	294	6	+	Petroselinum crispum	Light responsiveness
PfTFL1-3	Box 4	ATTAAT	487	6	+	Petroselinum crispum	Light responsiveness
PfTFL1-3	Box 4	ATTAAT	571	6	+	Petroselinum crispum	Light responsiveness
PfTFL1-3	Box 4	ATTAAT	892	6	+	Petroselinum crispum	Light responsiveness
PfTFL1-3	Box 4	ATTAAT	1098	6	-	Petroselinum crispum	Light responsiveness
PfTFL1-3	Box 4	ATTAAT	1317	6	-	Petroselinum crispum	Light responsiveness
PfTFL1-3	Box 4	ATTAAT	1648	6	-	Petroselinum crispum	Light responsiveness
PfTFL1-3	Box II	TGGTAATAA	1453	9	+	Solanum tuberosum	Light responsiveness
PfTFL1-3	G-Box	CACGTG	563	6	+	Pisum sativum	Light responsiveness
PfTFL1-3	G-Box	CACGTT	719	6	-	Pisum sativum	Light responsiveness
PfTFL1-3	G-box	CACGTG	563	6	+	Arabidopsis thaliana	Light responsiveness
PfTFL1-3	G-box	TACGTG	1042	6	+	Arabidopsis thaliana	Light responsiveness
PfTFL1-3	GC-motif	CCCCCG	1414	6	-	Zea mays	Anaerobic induction
PfTFL1-3	GC-motif	CCCCCG	1533	6	-	Zea mays	Anaerobic induction
PfTFL1-3	GT1-motif	GGTTAA	713	6	-	Arabidopsis thaliana	light responsive element
PfTFL1-3	O2-site	GATGA(C/T)(A/G)TG(A/G)	688	8	-	Zea mays	Zein metabolism regulation
PfTFL1-3	RY-element	CATGCATG	609	8	+	Helianthus annuus	Seed-specific regulation
PfTFL1-4	ABRE	CGCACGTGTC	390	9	+	Hordeum vulgare	Abscisic acid responsiveness
PfTFL1-4	ABRE	CACGTG	392	6	+	Arabidopsis thaliana	Abscisic acid responsiveness
PfTFL1-4	ABRE	ACGTG	393	5	+	Arabidopsis thaliana	Abscisic acid responsiveness
PfTFL1-4	ABRE	ACGTG	1680	5	+	Arabidopsis thaliana	Abscisic acid responsiveness
PfTFL1-4	ACE	GACACGTATG	390	9	-	Petroselinum crispum	Light responsiveness
PfTFL1-4	ARE	AAACCA	202	6	+	Zea mays	Anaerobic induction
PfTFL1-4	ARE	AAACCA	233	6	+	Zea mays	Anaerobic induction
PfTFL1-4	ARE	AAACCA	1114	6	-	Zea mays	Anaerobic induction
PfTFL1-4	Box 4	ATTAAT	129	6	+	Petroselinum crispum	Light responsiveness
PfTFL1-4	Box 4	ATTAAT	1318	6	-	Petroselinum crispum	Light responsiveness
PfTFL1-4	Box 4	ATTAAT	1477	6	-	Petroselinum crispum	Light responsiveness
PfTFL1-4	Box 4	ATTAAT	1502	6	-	Petroselinum crispum	Light responsiveness
PfTFL1-4	Box 4	ATTAAT	1974	6	-	Petroselinum crispum	Light responsiveness
PfTFL1-4	GA-motif	ATAGATAA	680	8	-	Arabidopsis thaliana	Light responsiveness
PfTFL1-4	GA-motif	ATAGATAA	763	8	-	Arabidopsis thaliana	Light responsiveness
PfTFL1-4	GATA-motif	GATAGGA	1045	7	-	Arabidopsis thaliana	Light responsiveness
PfTFL1-4	GATA-motif	GATAGGA	1181	7	+	Arabidopsis thaliana	Light responsiveness
PfTFL1-4	G-box	ACACGTGT	391	8	+	Brassica napus	Light responsiveness
PfTFL1-4	G-box	CACGTG	392	6	+	Arabidopsis thaliana	Light responsiveness
PfTFL1-4	G-box	CACGAC	1272	6	-	Zea mays	Light responsiveness
PfTFL1-4	G-Box	CACGTG	392	6	+	Pisum sativum	Light responsiveness
PfTFL1-4	G-Box	CACGTT	1679	6	-	Pisum sativum	Light responsiveness
PfTFL1-4	GCN4_motif	TGAGTCA	1296	7	+	Oryza sativa	Endosperm expression
PfTFL1-4	GCN4_motif	TGAGTCA	1335	7	+	Oryza sativa	Endosperm expression
PfTFL1-4	GT1-motif	GCGGTAATT	701	9	-	Oryza sativa	light responsive element
PfTFL1-4	LTR	CCGAAA	995	6	-	Hordeum vulgare	Low-temperature responsiveness
PfTFL1-4	TATC-box	TATCCCA	196	7	-	Oryza sativa	Gibberellin responsiveness
PfTFL1-4	TCA-element	TCAGAAGAGG	908	9	+	Brassica oleracea	Salicylic acid responsiveness
PfTFL1-4	TCA-element	CCATCTTTTT	919	9	-	Nicotiana tabacum	Salicylic acid responsiveness
PfTFL1-4	TCT-motif	TCTTAC	365	6	-	Arabidopsis thaliana	Light responsiveness
PfTFL1-4	TGA-element	AACGAC	1741	6	+	Brassica oleracea	Auxin responsiveness
PfCEN1	TCA-element	CCATCTTTTT	214	9	-	Nicotiana tabacum	Salicylic acid responsiveness
PfCEN1	Box 4	ATTAAT	53	6	+	Petroselinum crispum	Light responsiveness
PfCEN1	Box 4	ATTAAT	123	6	+	Petroselinum crispum	Light responsiveness
PfCEN1	Box 4	ATTAAT	924	6	+	Petroselinum crispum	Light responsiveness
PfCEN1	Box 4	ATTAAT	1051	6	-	Petroselinum crispum	Light responsiveness
PfCEN1	Box 4	ATTAAT	1159	6	-	Petroselinum crispum	Light responsiveness
PfCEN1	Box 4	ATTAAT	1426	6	-	Petroselinum crispum	Light responsiveness
PfCEN1	Box 4	ATTAAT	1459	6	-	Petroselinum crispum	Light responsiveness
PfCEN1	GARE-motif	TCTGTTG	597	7	-	Brassica oleracea	Gibberellin responsiveness
PfCEN1	AT1-motif	AATTATTTTTTATT	1436	13	-	Solanum tuberosum	Light responsiveness
PfCEN1	TCT-motif	TCTTAC	1451	6	-	Arabidopsis thaliana	Light responsiveness
PfCEN1	GT1-motif	GGTTAAT	855	7	+	Avena sativa	light responsive element
PfCEN1	GT1-motif	GGTTAAT	860	7	-	Avena sativa	light responsive element
PfCEN1	GT1-motif	GGTTAA	861	6	-	Arabidopsis thaliana	light responsive element
PfCEN1	ARE	AAACCA	943	6	-	Zea mays	Anaerobic induction
PfCEN1	ARE	AAACCA	1090	6	+	Zea mays	Anaerobic induction
PfCEN1	ARE	AAACCA	1238	6	+	Zea mays	Anaerobic induction
PfCEN1	MRE	AACCTAA	248	7	+	Petroselinum crispum	Light responsiveness
PfCEN1	O2-site	GATGA(C/T)(A/G)TG(A/G)	1741	8	-	Zea mays	Zein metabolism regulation
PfCEN1	GA-motif	ATAGATAA	1328	8	-	Arabidopsis thaliana	Light responsiveness
PfCEN2	ABRE	CGCACGTGTC	1176	9	-	Hordeum vulgare	Abscisic acid responsiveness
PfCEN2	ABRE	CACGTG	1178	6	-	Arabidopsis thaliana	Abscisic acid responsiveness
PfCEN2	ABRE	ACGTG	1179	5	+	Arabidopsis thaliana	Abscisic acid responsiveness
PfCEN2	ACE	CTAACGTATT	1221	9	+	Petroselinum crispum	Light responsiveness
PfCEN2	Box 4	ATTAAT	229	6	+	Petroselinum crispum	Light responsiveness
PfCEN2	Box 4	ATTAAT	344	6	+	Petroselinum crispum	Light responsiveness
PfCEN2	Box 4	ATTAAT	688	6	+	Petroselinum crispum	Light responsiveness
PfCEN2	Box 4	ATTAAT	1161	6	-	Petroselinum crispum	Light responsiveness
PfCEN2	Box 4	ATTAAT	1280	6	-	Petroselinum crispum	Light responsiveness
PfCEN2	Box 4	ATTAAT	1377	6	-	Petroselinum crispum	Light responsiveness
PfCEN2	Box 4	ATTAAT	1493	6	-	Petroselinum crispum	Light responsiveness
PfCEN2	Box 4	ATTAAT	1497	6	-	Petroselinum crispum	Light responsiveness
PfCEN2	Box 4	ATTAAT	1623	6	-	Petroselinum crispum	Light responsiveness
PfCEN2	Box 4	ATTAAT	1752	6	-	Petroselinum crispum	Light responsiveness
PfCEN2	CAT-box	GCCACT	582	6	-	Arabidopsis thaliana	Meristem expression
PfCEN2	CGTCA-motif	CGTCA	1129	5	+	Hordeum vulgare	MeJA-responsiveness
PfCEN2	CGTCA-motif	CGTCA	1327	5	+	Hordeum vulgare	MeJA-responsiveness
PfCEN2	CGTCA-motif	CGTCA	1930	5	+	Hordeum vulgare	MeJA-responsiveness
PfCEN2	G-Box	CACGTG	1178	6	-	Pisum sativum	Light responsiveness
PfCEN2	G-box	CACGTG	1178	6	-	Arabidopsis thaliana	Light responsiveness
PfCEN2	G-box	CACGAC	1650	6	+	Zea mays	Light responsiveness
PfCEN2	GC-motif	CCCCCG	69	6	+	Zea mays	Anaerobic induction
PfCEN2	GT1-motif	GGTTAA	1148	6	+	Arabidopsis thaliana	light responsive element
PfCEN2	I-box	TGATAATGT	696	9	+	Solanum tuberosum	Light responsiveness
PfCEN2	MBS	CAACTG	31	6	-	Arabidopsis thaliana	Drought inducibility
PfCEN2	O2-site	GATGA(C/T)(A/G)TG(A/G)	763	8	-	Zea mays	Zein metabolism regulation
PfCEN2	P-box	CCTTTTG	562	7	-	Oryza sativa	Gibberellin responsiveness
PfCEN2	TCT-motif	TCTTAC	117	6	+	Arabidopsis thaliana	Light responsiveness
PfCEN2	TCT-motif	TCTTAC	1238	6	-	Arabidopsis thaliana	Light responsiveness
PfCEN2	TCT-motif	TCTTAC	1320	6	+	Arabidopsis thaliana	Light responsiveness
PfCEN2	TCT-motif	TCTTAC	1455	6	-	Arabidopsis thaliana	Light responsiveness
PfCEN2	TGACG-motif	TGACG	1129	5	-	Hordeum vulgare	MeJA-responsiveness
PfCEN2	TGACG-motif	TGACG	1327	5	-	Hordeum vulgare	MeJA-responsiveness
PfCEN2	TGACG-motif	TGACG	1930	5	-	Hordeum vulgare	MeJA-responsiveness
PfMFT1	ABRE	ACGTG	1840	5	-	Arabidopsis thaliana	Abscisic acid responsiveness
PfMFT1	ABRE	GCAACGTGTC	1867	9	+	Hordeum vulgare	Abscisic acid responsiveness
PfMFT1	ABRE	ACGTG	1870	5	+	Arabidopsis thaliana	Abscisic acid responsiveness
PfMFT1	AE-box	AGAAACTT	1526	8	-	Arabidopsis thaliana	Light responsiveness
PfMFT1	AuxRR-core	GGTCCAT	706	7	-	Nicotiana tabacum	Auxin responsiveness
PfMFT1	Box 4	ATTAAT	377	6	+	Petroselinum crispum	Light responsiveness
PfMFT1	Box 4	ATTAAT	381	6	+	Petroselinum crispum	Light responsiveness
PfMFT1	Box 4	ATTAAT	722	6	+	Petroselinum crispum	Light responsiveness
PfMFT1	Box 4	ATTAAT	1184	6	-	Petroselinum crispum	Light responsiveness
PfMFT1	Box 4	ATTAAT	1404	6	-	Petroselinum crispum	Light responsiveness
PfMFT1	Box 4	ATTAAT	1408	6	-	Petroselinum crispum	Light responsiveness
PfMFT1	Box 4	ATTAAT	1412	6	-	Petroselinum crispum	Light responsiveness
PfMFT1	Box 4	ATTAAT	1728	6	-	Petroselinum crispum	Light responsiveness
PfMFT1	Box 4	ATTAAT	1969	6	-	Petroselinum crispum	Light responsiveness
PfMFT1	Box II	ACACGTTGT	1867	9	-	Sinapis alba	Light responsiveness
PfMFT1	CAT-box	GCCACT	1613	6	-	Arabidopsis thaliana	Meristem expression
PfMFT1	CGTCA-motif	CGTCA	1547	5	+	Hordeum vulgare	MeJA-responsiveness
PfMFT1	chs-CMA1a	TTACTTAA	577	8	-	Daucus carota	Light responsiveness
PfMFT1	circadian	CAAAGATATC	557	9	-	Lycopersicon esculentum	Circadian control
PfMFT1	G-box	TACGTG	1840	6	-	Arabidopsis thaliana	Light responsiveness
PfMFT1	G-Box	CACGTT	1869	6	-	Pisum sativum	Light responsiveness
PfMFT1	GC-motif	CCCCCG	811	6	-	Zea mays	Anaerobic induction
PfMFT1	LTR	CCGAAA	778	6	+	Hordeum vulgare	Low-temperature responsiveness
PfMFT1	TGACG-motif	TGACG	1547	5	-	Hordeum vulgare	MeJA-responsiveness
PfMFT2	ABRE	ACGTG	1848	5	-	Arabidopsis thaliana	Abscisic acid responsiveness
PfMFT2	ABRE	GCAACGTGTC	1875	9	+	Hordeum vulgare	Abscisic acid responsiveness
PfMFT2	ABRE	ACGTG	1878	5	+	Arabidopsis thaliana	Abscisic acid responsiveness
PfMFT2	ARE	AAACCA	288	6	+	Zea mays	Anaerobic induction
PfMFT2	Box 4	ATTAAT	71	6	+	Petroselinum crispum	Light responsiveness
PfMFT2	Box 4	ATTAAT	493	6	+	Petroselinum crispum	Light responsiveness
PfMFT2	Box 4	ATTAAT	497	6	+	Petroselinum crispum	Light responsiveness
PfMFT2	Box 4	ATTAAT	501	6	+	Petroselinum crispum	Light responsiveness
PfMFT2	Box 4	ATTAAT	766	6	+	Petroselinum crispum	Light responsiveness
PfMFT2	Box 4	ATTAAT	856	6	+	Petroselinum crispum	Light responsiveness
PfMFT2	Box 4	ATTAAT	1344	6	-	Petroselinum crispum	Light responsiveness
PfMFT2	Box 4	ATTAAT	1519	6	-	Petroselinum crispum	Light responsiveness
PfMFT2	Box 4	ATTAAT	1977	6	-	Petroselinum crispum	Light responsiveness
PfMFT2	Box 4	ATTAAT	1981	6	-	Petroselinum crispum	Light responsiveness
PfMFT2	Box II	ACACGTTGT	1875	9	-	Sinapis alba	Light responsiveness
PfMFT2	CAT-box	GCCACT	42	6	-	Arabidopsis thaliana	Meristem expression
PfMFT2	CAT-box	GCCACT	940	6	-	Arabidopsis thaliana	Meristem expression
PfMFT2	CAT-box	GCCACT	1720	6	+	Arabidopsis thaliana	Meristem expression
PfMFT2	circadian	CAAAGATATC	733	9	+	Lycopersicon esculentum	Circadian control
PfMFT2	G-Box	CACGTT	1877	6	-	Pisum sativum	Light responsiveness
PfMFT2	G-box	TACGTG	1848	6	-	Arabidopsis thaliana	Light responsiveness
PfMFT2	GC-motif	CCCCCG	945	6	-	Zea mays	Anaerobic induction
PfMFT2	GC-motif	CCCCCG	1709	6	+	Zea mays	Anaerobic induction
PfMFT2	GCN4_motif	TGAGTCA	1678	7	-	Oryza sativa	Endosperm expression
PfMFT2	MBS	CAACTG	146	6	+	Arabidopsis thaliana	Drought inducibility
PfMFT2	O2-site	GATGA(C/T)(A/G)TG(A/G)	746	8	-	Zea mays	Zein metabolism regulation
PfMFT2	RY-element	CATGCATG	1750	8	-	Helianthus annuus	Seed-specific regulation
PfMFT2	TC-rich repeats	GTTTTCTTAC	480	9	-	Nicotiana tabacum	Defense and stress responsiveness
