# Supplementary material for: Genome-wide characterization of PEBP gene family in Perilla frutescens and PfFT1 promotes flowering time in Arabidopsis thaliana
Source: Front Plant Sci. 2022 Nov 18;13:1026696. doi: 10.3389/fpls.2022.1026696 (PMC9716100; doi:10.3389/fpls.2022.1026696)
Supplement: Supplementary file 6 [file Table_5.xls]

## Sheet: Sheet1
Supplementary Table S5 List of cis-regulatory elements in PfFT1, OsFTL1–3, AtFT.
Gene name	Site Name	Conservative motifs	Starting position	Matrix score.	Strand	Aligned species	Molecular function
PfFT1	ABRE	ACGTG	774	5	+	Arabidopsis thaliana	Abscisic acid responsiveness
PfFT1	ABRE	AACCCGG	1139	7	+	Arabidopsis thaliana	Abscisic acid responsiveness
PfFT1	ABRE	ACGTG	1233	5	+	Arabidopsis thaliana	Abscisic acid responsiveness
PfFT1	ABRE	ACGTG	1496	5	+	Arabidopsis thaliana	Abscisic acid responsiveness
PfFT1	ACE	GACACGTATG	771	9	-	Petroselinum crispum	Light responsiveness
PfFT1	ARE	AAACCA	499	6	-	Zea mays	Anaerobic induction
PfFT1	ARE	AAACCA	834	6	-	Zea mays	Anaerobic induction
PfFT1	ARE	AAACCA	1271	6	-	Zea mays	Anaerobic induction
PfFT1	AuxRR-core	GGTCCAT	921	7	-	Nicotiana tabacum	Auxin responsiveness
PfFT1	Box 4	ATTAAT	1132	6	-	Petroselinum crispum	Light responsiveness
PfFT1	CAT-box	GCCACT	1145	6	+	Arabidopsis thaliana	Meristem expression
PfFT1	CAT-box	GCCACT	1386	6	-	Arabidopsis thaliana	Meristem expression
PfFT1	CGTCA-motif	CGTCA	400	5	-	Hordeum vulgare	MeJA-responsiveness
PfFT1	chs-CMA1a	TTACTTAA	45	8	+	Daucus carota	Light responsiveness
PfFT1	GARE-motif	TCTGTTG	1955	7	-	Brassica oleracea	Gibberellin responsiveness
PfFT1	GATA-motif	GATAGGG	722	7	-	Pisum sativum	Light responsiveness
PfFT1	GATA-motif	GATAGGG	1367	7	-	Pisum sativum	Light responsiveness
PfFT1	G-box	TACGTG	773	6	+	Arabidopsis thaliana	Light responsiveness
PfFT1	G-box	TAACACGTAG	1231	9	-	Brassica oleracea	Light responsiveness
PfFT1	G-box	TACGTG	1232	6	+	Arabidopsis thaliana	Light responsiveness
PfFT1	G-box	TACGTG	1495	6	+	Arabidopsis thaliana	Light responsiveness
PfFT1	GT1-motif	GGTTAA	546	6	-	Arabidopsis thaliana	light responsive element
PfFT1	GT1-motif	GGTTAAT	1136	7	-	Avena sativa	light responsive element
PfFT1	GT1-motif	GGTTAA	1137	6	-	Arabidopsis thaliana	light responsive element
PfFT1	I-box	GTATAAGGCC	1393	9	-	Larix laricina	Light responsiveness
PfFT1	MBS	CAACTG	563	6	-	Arabidopsis thaliana	Drought inducibility
PfFT1	TCCC-motif	TCTCCCT	887	7	-	Spinacia oleracea	Light responsiveness
PfFT1	TCCC-motif	TCTCCCT	1364	7	+	Spinacia oleracea	Light responsiveness
PfFT1	TGACG-motif	TGACG	400	5	+	Hordeum vulgare	MeJA-responsiveness
OsFTL1	G-Box	CACGTT	1031	6	+	Pisum sativum	Light responsiveness
OsFTL1	GT1-motif	GGTTAA	213	6	-	Arabidopsis thaliana	Light responsiveness
OsFTL1	GT1-motif	GGTTAA	1080	6	-	Arabidopsis thaliana	Light responsiveness
OsFTL1	Sp1	GGGCGG	359	6	+	Oryza sativa	Light responsiveness
OsFTL1	G-box	TACGTG	281	6	+	Arabidopsis thaliana	Light responsiveness
OsFTL1	G-box	CACGAC	1956	6	+	Zea mays	Light responsiveness
OsFTL1	ABRE	ACGTG	282	5	+	Arabidopsis thaliana	Abscisic acid responsiveness
OsFTL1	ABRE	ACGTG	1031	5	-	Arabidopsis thaliana	Abscisic acid responsiveness
OsFTL1	GT1-motif	GGTTAAT	212	7	-	Avena sativa	Light responsiveness
OsFTL1	MRE	AACCTAA	974	7	+	Petroselinum crispum	Light responsiveness
OsFTL1	GATA-motif	GATAGGA	46	7	+	Arabidopsis thaliana	Light responsiveness
OsFTL1	GATA-motif	GATAGGA	451	7	-	Arabidopsis thaliana	Light responsiveness
OsFTL1	CGTCA-motif	CGTCA	42	5	-	Hordeum vulgare	MeJA-responsiveness
OsFTL1	ARE	AAACCA	238	6	+	Zea mays	Anaerobic induction
OsFTL1	LTR	CCGAAA	1780	6	+	Hordeum vulgare	Low-temperature responsiveness
OsFTL1	TGACG-motif	TGACG	42	5	+	Hordeum vulgare	MeJA-responsiveness
OsFTL1	G-box	GCCACGTGGA	157	9	+	Arabidopsis thaliana	Light responsiveness
OsFTL1	AT1-motif	AATTATTTTTTATT	1397	13	-	Solanum tuberosum	Light responsiveness
OsFTL2	GT1-motif	GGTTAA	912	6	+	Arabidopsis thaliana	Light responsiveness
OsFTL2	G-box	TACGTG	1641	6	-	Arabidopsis thaliana	Light responsiveness
OsFTL2	TCT-motif	TCTTAC	985	6	+	Arabidopsis thaliana	Light responsiveness
OsFTL2	MBS	CAACTG	1242	6	+	Arabidopsis thaliana	Drought inducibility
OsFTL2	ABRE	ACGTG	1641	5	-	Arabidopsis thaliana	Abscisic acid responsiveness
OsFTL2	TATC-box	TATCCCA	1347	7	+	Oryza sativa	Gibberellin responsiveness
OsFTL2	O2-site	GATGA(C/T)(A/G)TG(A/G)	1361	8	-	Zea mays	Zein metabolism regulation
OsFTL2	ARE	AAACCA	994	6	+	Zea mays	Anaerobic induction
OsFTL2	ARE	AAACCA	1052	6	+	Zea mays	Anaerobic induction
OsFTL2	GARE-motif	TCTGTTG	322	7	-	Brassica oleracea	Gibberellin responsiveness
OsFTL2	TC-rich repeats	ATTCTCTAAC	981	9	+	Nicotiana tabacum	Defense and stress responsiveness
OsFTL3	GT1-motif	GGTTAA	172	6	-	Arabidopsis thaliana	Light responsiveness
OsFTL3	GT1-motif	GGTTAA	726	6	-	Arabidopsis thaliana	Light responsiveness
OsFTL3	GT1-motif	GGTTAA	1764	6	-	Arabidopsis thaliana	Light responsiveness
OsFTL3	RY-element	CATGCATG	584	8	+	Helianthus annuus	Seed-specific regulation
OsFTL3	TCA-element	CCATCTTTTT	647	9	+	Nicotiana tabacum	Salicylic acid responsiveness
OsFTL3	TC-rich repeats	ATTCTCTAAC	1057	9	-	Nicotiana tabacum	Defense and stress responsiveness
OsFTL3	O2-site	GATGATGTGG	1467	9	+	Zea mays	Zein metabolism regulation
OsFTL3	O2-site	GATGATGTGG	1628	9	+	Zea mays	Zein metabolism regulation
OsFTL3	ARE	AAACCA	1526	6	-	Zea mays	Anaerobic induction
OsFTL3	ACE	CTAACGTATT	826	9	-	Petroselinum crispum	Light responsiveness
OsFTL3	ACE	CTAACGTATT	1968	9	+	Petroselinum crispum	Light responsiveness
OsFTL3	TGA-element	AACGAC	135	6	-	Brassica oleracea	Auxin responsiveness
OsFTL3	GATA-motif	AAGATAAGATT	1325	10	+	Arabidopsis thaliana	Light responsiveness
OsFTL3	GATA-motif	AAGATAAGATT	1368	10	+	Arabidopsis thaliana	Light responsiveness
AtFT	MBS	CAACTG	654	6	-	Arabidopsis thaliana	Drought inducibility
AtFT	ABRE	ACGTG	476	5	+	Arabidopsis thaliana	Abscisic acid responsiveness
AtFT	CAT-box	GCCACT	94	6	-	Arabidopsis thaliana	Meristem expression
AtFT	CAT-box	GCCACT	487	6	-	Arabidopsis thaliana	Meristem expression
AtFT	CAT-box	GCCACT	1667	6	-	Arabidopsis thaliana	Meristem expression
AtFT	GT1-motif	GGTTAA	465	6	-	Arabidopsis thaliana	Light responsiveness
AtFT	G-box	CACGTC	475	6	-	Zea mays	Light responsiveness
AtFT	G-box	CACGAC	825	6	-	Zea mays	Light responsiveness
AtFT	TCT-motif	TCTTAC	1513	6	+	Arabidopsis thaliana	Light responsiveness
AtFT	circadian	CAAAGATATC	1595	9	-	Lycopersicon esculentum	Circadian control
AtFT	TGA-element	AACGAC	316	6	-	Brassica oleracea	Auxin responsiveness
AtFT	ARE	AAACCA	1052	6	-	Zea mays	Anaerobic induction
AtFT	ARE	AAACCA	1974	6	+	Zea mays	Anaerobic induction
AtFT	TCA-element	CCATCTTTTT	1832	9	-	Nicotiana tabacum	Salicylic acid responsiveness
AtFT	LTR	CCGAAA	1877	6	+	Hordeum vulgare	Low-temperature responsiveness
AtFT	MRE	AACCTAA	451	7	+	Petroselinum crispum	Light responsiveness
AtFT	AE-box	AGAAACAA	1934	8	+	Arabidopsis thaliana	Light responsiveness
AtFT	AE-box	AGAAACAA	1955	8	+	Arabidopsis thaliana	Light responsiveness
AtFT	Gap-box	CAAATGAA(A/G)A	72	9.5	+	Arabidopsis thaliana	Light responsiveness
AtFT	I-box	AAGATAAGGCT	1288	10	+	Gossypium hirsutum	Light responsiveness
