# Supplementary material for: Genome-wide characterization of PEBP gene family in Perilla frutescens and PfFT1 promotes flowering time in Arabidopsis thaliana
Source: Front Plant Sci. 2022 Nov 18;13:1026696. doi: 10.3389/fpls.2022.1026696 (PMC9716100; doi:10.3389/fpls.2022.1026696)
Supplement: Supplementary file 7 [file Table_6.xls]

## Sheet: Sheet1
Supplementary Table S6 Percent Identity Matrix of PfPEBPs (%).
	PfFT1	PfFT2	PfTFL1-1	PfTFL1-2	PfTFL1-3	PfTFL1-4	PfCEN1	PfCEN2	PfMFT1	PfMFT2
PfFT1		100	58.72	59.88	60.47	59.3	52.91	55.1	46.51	46.51
PfFT2	100		58.72	59.88	60.47	59.3	52.91	55.1	46.51	46.51
PfTFL1-1	58.72	58.72		77.46	78.03	96.53	64.16	65.75	42.44	42.44
PfTFL1-2	59.88	59.88	77.46		99.43	78.61	70.11	70.75	47.98	47.98
PfTFL1-3	60.47	60.47	78.03	99.43		79.19	69.54	70.07	47.98	47.98
PfTFL1-4	59.3	59.3	96.53	78.61	79.19		63.58	65.75	43.6	43.6
PfCEN1	52.91	52.91	64.16	70.11	69.54	63.58		77.7	44.57	44.57
PfCEN2	55.1	55.1	65.75	70.75	70.07	65.75	77.7		43.92	43.92
PfMFT1	46.51	46.51	42.44	47.98	47.98	43.6	44.57	43.92		100
PfMFT2	46.51	46.51	42.44	47.98	47.98	43.6	44.57	43.92	100
